# Supplementary material for: Clinical and Molecular Characterization of SMAD4 Splicing Variants in Patients with Juvenile Polyposis Syndrome
Source: Int J Mol Sci. 2024 Jul 20;25(14):7939. doi: 10.3390/ijms25147939 (PMC11276957; doi:10.3390/ijms25147939)
Supplement: Supplementary file 1 [file ijms-25-07939-s001.zip]

Archive with 4 entries (4 files):
- Supplementary_Figures_Legend.pdf
- Supplementary_Figure_1.pdf
- Supplementary_Figure_2.pdf
- Table_S1.pdf
